# Supplementary material for: ﻿Three new species of Atkinsoniella (Hemiptera, Cicadellidae, Cicadellinae) from southwestern China
Source: Zookeys. 2024 Dec 31;1221:449–69. doi: 10.3897/zookeys.1221.129125 (PMC11707521; doi:10.3897/zookeys.1221.129125)
Supplement: XML Treatment for Atkinsoniella [file zookeys.1221.129125-treatment1.xml]

<!DOCTYPE tp:taxon-treatment
  PUBLIC "-//TaxonX//DTD Taxonomic Treatment Publishing DTD v0 20100105//EN" "tax-treatment-NSO.dtd">
<tp:taxon-treatment xmlns:tp="http://www.plazi.org/taxpub"><tp:treatment-meta><kwd-group><label>Taxon classification</label><kwd>
              <named-content content-type="kingdom">Animalia</named-content>
            </kwd><kwd>
              <named-content content-type="order">Hemiptera</named-content>
            </kwd><kwd>
              <named-content content-type="family">Cicadellidae</named-content>
            </kwd></kwd-group><mixed-citation publication-type="journal"><person-group><name><surname>Jiang</surname><given-names>Yan</given-names></name><name><surname>Yu</surname><given-names>Xiao-Fei</given-names></name><name><surname>Yang</surname><given-names>Mao-Fa</given-names></name></person-group><article-title>﻿Three new species of <italic><tp:taxon-name><tp:taxon-name-part taxon-name-part-type="genus" reg="Atkinsoniella">Atkinsoniella</tp:taxon-name-part></tp:taxon-name></italic> (<tp:taxon-name><tp:taxon-name-part taxon-name-part-type="order">Hemiptera</tp:taxon-name-part></tp:taxon-name>, <tp:taxon-name><tp:taxon-name-part taxon-name-part-type="family">Cicadellidae</tp:taxon-name-part></tp:taxon-name>, <tp:taxon-name><tp:taxon-name-part taxon-name-part-type="subfamily">Cicadellinae</tp:taxon-name-part></tp:taxon-name>) from southwestern China</article-title><source>Zookeys</source><day>31</day><month>12</month><year>2024</year><volume>1221</volume><fpage>449</fpage><lpage>469</lpage><pub-id pub-id-type="doi">10.3897/zookeys.1221.129125</pub-id></mixed-citation></tp:treatment-meta><tp:nomenclature><label>﻿Genus</label><tp:taxon-name>
            <object-id xmlns:xlink="http://www.w3.org/1999/xlink" content-type="arpha" xlink:type="simple">7F75BF5E-E01A-5638-82FF-662AD3AF5A46</object-id>
            <tp:taxon-name-part taxon-name-part-type="genus" reg="Atkinsoniella">Atkinsoniella</tp:taxon-name-part>
          </tp:taxon-name><tp:taxon-authority>Distant, 1908</tp:taxon-authority><tp:nomenclature-citation-list><tp:nomenclature-citation><tp:taxon-name>
                <tp:taxon-name-part taxon-name-part-type="genus" reg="Atkinsoniella">Atkinsoniella</tp:taxon-name-part>
              </tp:taxon-name><comment>Distant, 1908: 235.</comment></tp:nomenclature-citation><tp:nomenclature-citation><tp:taxon-name>
                <tp:taxon-name-part taxon-name-part-type="genus" reg="Soibanga">Soibanga</tp:taxon-name-part>
              </tp:taxon-name><comment>Distant, 1908: 236.</comment></tp:nomenclature-citation><tp:nomenclature-citation><tp:taxon-name>
                <tp:taxon-name-part taxon-name-part-type="genus" reg="Curvufacies">Curvufacies</tp:taxon-name-part>
              </tp:taxon-name><comment>Kuoh, 1993: 38.</comment></tp:nomenclature-citation></tp:nomenclature-citation-list></tp:nomenclature><tp:treatment-sec sec-type="type species" id="SECID0EQJAC"><title>Type species.</title><p><italic><tp:taxon-name><tp:taxon-name-part taxon-name-part-type="genus" reg="Atkinsoniella">Atkinsoniella</tp:taxon-name-part><tp:taxon-name-part taxon-name-part-type="species" reg="decisa">decisa</tp:taxon-name-part></tp:taxon-name></italic> Distant, 1908, type locality India.</p></tp:treatment-sec><tp:treatment-sec sec-type="distribution" id="SECID0EBKAC"><title>Distribution.</title><p>Palearctic, Oriental.</p></tp:treatment-sec><tp:treatment-sec sec-type="notes" id="SECID0EGKAC"><title>Note.</title><p>The comparison of male genitalia morphological characteristics of the nine similar <italic><tp:taxon-name><tp:taxon-name-part taxon-name-part-type="genus" reg="Atkinsoniella">Atkinsoniella</tp:taxon-name-part></tp:taxon-name></italic> species is provided in Table <xref ref-type="table" rid="T1">1</xref>.</p><table-wrap id="T1" position="float" orientation="portrait"><label>Table 1.</label><caption><p>Comparison of male genitalia morphological characteristics of the nine similar <italic><tp:taxon-name><tp:taxon-name-part taxon-name-part-type="genus" reg="Atkinsoniella">Atkinsoniella</tp:taxon-name-part></tp:taxon-name></italic> species.</p></caption><table id="TID0E44BI" rules="all"><tbody><tr><th rowspan="1" colspan="1">Species</th><th rowspan="1" colspan="1">Pygofer</th><th rowspan="1" colspan="1">Pygofer process</th><th rowspan="1" colspan="1">Aedeagus</th><th rowspan="1" colspan="1">Paraphysis</th><th rowspan="1" colspan="1">Style</th></tr><tr><td rowspan="1" colspan="1">
                    <bold><italic><tp:taxon-name><tp:taxon-name-part taxon-name-part-type="genus" reg="Atkinsoniella">A.</tp:taxon-name-part><tp:taxon-name-part taxon-name-part-type="species" reg="nigrominiatula">nigrominiatula</tp:taxon-name-part></tp:taxon-name></italic> (Jacobi, 1944)</bold>
                  </td><td rowspan="1" colspan="1">Posterior portion slightly widened, dorsal margin straight.</td><td rowspan="1" colspan="1">Posterior 1/2 tapered, tip acute and not exceeding posterior margin of pygofer.</td><td rowspan="1" colspan="1">Entirely short, dorsal margin nearly straight.</td><td rowspan="1" colspan="1">Paraphysis with tip tapered and bent dorsad, articulating with aedeagus apically.</td><td rowspan="1" colspan="1">Y-shaped</td></tr><tr><td rowspan="1" colspan="1">
                    <bold><italic><tp:taxon-name><tp:taxon-name-part taxon-name-part-type="genus" reg="Atkinsoniella">A.</tp:taxon-name-part><tp:taxon-name-part taxon-name-part-type="species" reg="latior">latior</tp:taxon-name-part></tp:taxon-name></italic> Young, 1986</bold>
                  </td><td rowspan="1" colspan="1">Nearly rectangular with posterior margin broadly rounded.</td><td rowspan="1" colspan="1">Pygofer process extending posterodorsally, then posteriorly, attenuated and sharply curved apically.</td><td rowspan="1" colspan="1">Aedeagus wide, dorsal margin straight, apical part narrower.</td><td rowspan="1" colspan="1">Paraphysis pygofer process extending posterodorsally, then posteriorly, attenuated, and sharply curved apically.</td><td rowspan="1" colspan="1">Y-shaped</td></tr><tr><td rowspan="1" colspan="1">
                    <bold><italic><tp:taxon-name><tp:taxon-name-part taxon-name-part-type="genus" reg="Atkinsoniella">A.</tp:taxon-name-part><tp:taxon-name-part taxon-name-part-type="species" reg="limba">limba</tp:taxon-name-part></tp:taxon-name></italic> Kuoh, 1991</bold>
                  </td><td rowspan="1" colspan="1">Dorsal margin with 1 angular flat process near base.</td><td rowspan="1" colspan="1">Pygofer process arising basiventrally and tapered posteriorly.</td><td rowspan="1" colspan="1">Aedeagus slender and posterior portion bent dorsad.</td><td rowspan="1" colspan="1">Paraphysis with laterally produced flattened part subapically.</td><td rowspan="1" colspan="1">Y-shaped</td></tr><tr><td rowspan="1" colspan="1">
                    <bold><italic><tp:taxon-name><tp:taxon-name-part taxon-name-part-type="genus" reg="Atkinsoniella">A.</tp:taxon-name-part><tp:taxon-name-part taxon-name-part-type="species" reg="dormana">dormana</tp:taxon-name-part></tp:taxon-name></italic> Li, 1992</bold>
                  </td><td rowspan="1" colspan="1">Dorsal margin with 1 angular flat process near base.</td><td rowspan="1" colspan="1">Pygofer process bent posterodorsally from median, tip acute.</td><td rowspan="1" colspan="1">Aedeagus wide basally, median with pair of triangular flat processes, tip bent dorsad.</td><td rowspan="1" colspan="1">Paraphysis with tip tapered and bent dorsad, articulating with aedeagus apically.</td><td rowspan="1" colspan="1">Nearly V-shaped</td></tr><tr><td rowspan="1" colspan="1">
                    <bold><italic><tp:taxon-name><tp:taxon-name-part taxon-name-part-type="genus" reg="Atkinsoniella">A.</tp:taxon-name-part><tp:taxon-name-part taxon-name-part-type="species" reg="divaricata">divaricata</tp:taxon-name-part></tp:taxon-name></italic> Yang, Meng &amp; Li, 2017</bold>
                  </td><td rowspan="1" colspan="1">Posterior margin broadly rounded, basal 1/3 of dorsal margin convex and with several macrosetae.</td><td rowspan="1" colspan="1">Posterior 1/2 bending dorsad, tip acute.</td><td rowspan="1" colspan="1">Base wide, proximal portion slightly curved dorsad.</td><td rowspan="1" colspan="1">Medially with wrinkle in ventral view, tip forked and clamped median of aedeagus.</td><td rowspan="1" colspan="1">V-shaped</td></tr><tr><td rowspan="1" colspan="1">
                    <bold><italic><tp:taxon-name><tp:taxon-name-part taxon-name-part-type="genus" reg="Atkinsoniella">A.</tp:taxon-name-part><tp:taxon-name-part taxon-name-part-type="species" reg="peaka">peaka</tp:taxon-name-part></tp:taxon-name></italic> Yang, Meng &amp; Li, 2017</bold>
                  </td><td rowspan="1" colspan="1">Medially bulging outwards, tip sharply flattened and contracted into rounded protrusion, resembling peak of peaked cap.</td><td rowspan="1" colspan="1">Base with several microsetae, posterior portion acute and extending straight, tip not reaching posterior margin of pygofer.</td><td rowspan="1" colspan="1">Basal 1/3 bent dorsad, medial 1/3 portion approaching paraphysis, tip rounded.</td><td rowspan="1" colspan="1">Tip hooked and articulated with proximal aedeagus apically.</td><td rowspan="1" colspan="1">V-shaped</td></tr><tr><td rowspan="1" colspan="1">
                    <bold><italic><tp:taxon-name><tp:taxon-name-part taxon-name-part-type="genus" reg="Atkinsoniella">A.</tp:taxon-name-part><tp:taxon-name-part taxon-name-part-type="species" reg="zizhongi">zizhongi</tp:taxon-name-part></tp:taxon-name></italic> Jiang &amp; Yang, 2022</bold>
                  </td><td rowspan="1" colspan="1">Posterior portion broadly rounded and bent dorsally.</td><td rowspan="1" colspan="1">Arising basiventrally and<break/> extending dorsolateral posteriorly of pygofer, apex with transparent membrane<break/> dorsad and exceeding posterior margin of pygofer.</td><td rowspan="1" colspan="1">Base and tip concave, ventral margin concave medially, apical 1/3 portion bent dorsad, tip obtuse.</td><td rowspan="1" colspan="1">Apex acute and slightly bent dorsad, ventral margin undulating medially, and articulating with aedeagus apically.</td><td rowspan="1" colspan="1">Y-shaped</td></tr><tr><td rowspan="1" colspan="1">
                    <bold><italic><tp:taxon-name><tp:taxon-name-part taxon-name-part-type="genus" reg="Atkinsoniella">A.</tp:taxon-name-part><tp:taxon-name-part taxon-name-part-type="species" reg="chongqingana">chongqingana</tp:taxon-name-part></tp:taxon-name></italic> Jiang &amp; Yang, sp. nov.</bold>
                  </td><td rowspan="1" colspan="1">Entirety broad, tip convex arcuately and bent dorsally</td><td rowspan="1" colspan="1">Base with short microsetae, extending arcuately and dorsolateral posteriorly of pygofer, posterior portion with lamellar membranous structures, tip acute.</td><td rowspan="1" colspan="1">Posterior 1/2 warped dorsally, tip rounded, ventral margin articulate with paraphysis at basal 1/4 and 1/2.</td><td rowspan="1" colspan="1">Basal 1/2 stipiform, posterior 1/2 widened, tip narrowed into a cusp and curved dorsally, and articulating with aedeagus apically.</td><td rowspan="1" colspan="1">Nearly V-shaped</td></tr><tr><td rowspan="1" colspan="1">
                    <bold><italic><tp:taxon-name><tp:taxon-name-part taxon-name-part-type="genus" reg="Atkinsoniella">A.</tp:taxon-name-part><tp:taxon-name-part taxon-name-part-type="species" reg="likuni">likuni</tp:taxon-name-part></tp:taxon-name></italic> Jiang &amp; Yang, sp. nov.</bold>
                  </td><td rowspan="1" colspan="1">Basal 1/2 broad, posterior 1/2 narrow, tip warped dorsally, posterior margin truncate.</td><td rowspan="1" colspan="1">Entirety slender, arising basiventrally and extending along ventral margin of pygofer, slightly curved dorsally, median broadened with lamellar membranous structure, apical 1/3 narrow strip-shaped.</td><td rowspan="1" colspan="1">Entirety slender and straight, tip slightly bent dorsally, median and subbase concave at ventral margin.</td><td rowspan="1" colspan="1">Entirety slender and straight, posterior portion dilated, apex sharply tooth-shaped and bent dorsally, articulating apically with aedeagus at apical 2/5.</td><td rowspan="1" colspan="1">Y-shaped</td></tr></tbody></table></table-wrap></tp:treatment-sec></tp:taxon-treatment>
