# Supplementary material for: ﻿Three new species of Atkinsoniella (Hemiptera, Cicadellidae, Cicadellinae) from southwestern China
Source: Zookeys. 2024 Dec 31;1221:449–69. doi: 10.3897/zookeys.1221.129125 (PMC11707521; doi:10.3897/zookeys.1221.129125)
Supplement: XML Treatment for Atkinsoniella chongqingana [file zookeys.1221.129125-treatment2.xml]

<!DOCTYPE tp:taxon-treatment
  PUBLIC "-//TaxonX//DTD Taxonomic Treatment Publishing DTD v0 20100105//EN" "tax-treatment-NSO.dtd">
<tp:taxon-treatment xmlns:tp="http://www.plazi.org/taxpub"><tp:treatment-meta><kwd-group><label>Taxon classification</label><kwd>
              <named-content content-type="kingdom">Animalia</named-content>
            </kwd><kwd>
              <named-content content-type="order">Hemiptera</named-content>
            </kwd><kwd>
              <named-content content-type="family">Cicadellidae</named-content>
            </kwd></kwd-group><mixed-citation publication-type="journal"><person-group><name><surname>Jiang</surname><given-names>Yan</given-names></name><name><surname>Yu</surname><given-names>Xiao-Fei</given-names></name><name><surname>Yang</surname><given-names>Mao-Fa</given-names></name></person-group><article-title>﻿Three new species of <italic><tp:taxon-name><tp:taxon-name-part taxon-name-part-type="genus" reg="Atkinsoniella">Atkinsoniella</tp:taxon-name-part></tp:taxon-name></italic> (<tp:taxon-name><tp:taxon-name-part taxon-name-part-type="order">Hemiptera</tp:taxon-name-part></tp:taxon-name>, <tp:taxon-name><tp:taxon-name-part taxon-name-part-type="family">Cicadellidae</tp:taxon-name-part></tp:taxon-name>, <tp:taxon-name><tp:taxon-name-part taxon-name-part-type="subfamily">Cicadellinae</tp:taxon-name-part></tp:taxon-name>) from southwestern China</article-title><source>Zookeys</source><day>31</day><month>12</month><year>2024</year><volume>1221</volume><fpage>449</fpage><lpage>469</lpage><pub-id pub-id-type="doi">10.3897/zookeys.1221.129125</pub-id></mixed-citation></tp:treatment-meta><tp:nomenclature><label>﻿</label><tp:taxon-name>
            <object-id xmlns:xlink="http://www.w3.org/1999/xlink" content-type="arpha" xlink:type="simple">A3525076-ECA7-5420-8694-84F2BB2E5CB6</object-id>
            <tp:taxon-name-part taxon-name-part-type="genus" reg="Atkinsoniella">Atkinsoniella</tp:taxon-name-part>
            <tp:taxon-name-part taxon-name-part-type="species" reg="chongqingana">chongqingana</tp:taxon-name-part>
            <object-id xmlns:xlink="http://www.w3.org/1999/xlink" content-type="zoobank" xlink:type="simple">https://zoobank.org/23F7EE43-2C83-44DB-A454-43F1DC100C76</object-id>
          </tp:taxon-name><tp:taxon-authority>Jiang &amp; Yang</tp:taxon-authority><tp:taxon-status xmlns:xlink="http://www.w3.org/1999/xlink" xlink:type="simple">sp. nov.</tp:taxon-status><xref ref-type="fig" rid="F1">Figs 1A–D</xref><xref ref-type="fig" rid="F2">, 2A–F</xref></tp:nomenclature><tp:treatment-sec sec-type="material" id="SECID0EIHAE"><title>Material examined.</title><p><bold><italic>Holotype</italic></bold>: • ♂, Wulipo National Nature Reserve, Chongqing Municipality, China, 781 m, 21 July 2021, coll. Li-Kun Zhong. <bold><italic>Paratypes</italic></bold>: • 3 ♂♂ (light trapped), Wulipo National Nature Reserve, Chongqing Municipality, China, 790 m, 24 July 2021, coll. Li-Kun Zhong.</p></tp:treatment-sec><tp:treatment-sec sec-type="description" id="SECID0EWHAE"><title>Description.</title><p>Length of male 6.9–7.3 mm. Dorsum orange. Crown with one black spot in center of vertex, and one black spot below each ocelli at basal margin; eyes black; ocellus brown; pronotum with one large inverted T-shaped black spot, and one or two black vimineous spots at each lateral margin; scutellum with one large black spot at each basal angle and connected to inverted T-shaped marking on pronotum to form seemingly lung lobe-shaped marking; forewing with black longitudinal stripe in clavus, corium, and clavus suture, respectively; posterior margin, anterior margin, and veins black, apical portion black brown, anterior marginal area black-brown in some specimens; face saffron-yellow, antennal ledge with one black spot; thorax and abdomen black in ventral view; legs brown or yellowish brown.</p><fig id="F1" position="float" orientation="portrait"><object-id xmlns:xlink="http://www.w3.org/1999/xlink" content-type="doi" xlink:type="simple">10.3897/zookeys.1221.129125.figure1</object-id><object-id xmlns:xlink="http://www.w3.org/1999/xlink" content-type="arpha" xlink:type="simple">2F4CB321-E850-5E6B-A589-B442C554C521</object-id><label>Figure 1.</label><caption><p>External features of <italic><tp:taxon-name><tp:taxon-name-part taxon-name-part-type="genus" reg="Atkinsoniella">Atkinsoniella</tp:taxon-name-part><tp:taxon-name-part taxon-name-part-type="species" reg="chongqingana">chongqingana</tp:taxon-name-part></tp:taxon-name></italic> Jiang &amp; Yang, sp. nov., male holotype <bold>A</bold> habitus, dorsal view <bold>B</bold> habitus, lateral view <bold>C</bold> face, anterior view <bold>D</bold> head and pronotum, dorsal view. Scale bars: 1000 μm.</p></caption><graphic xmlns:xlink="http://www.w3.org/1999/xlink" xlink:href="zookeys-1221-449_article-129125__-g001.jpg" position="float" orientation="portrait" xlink:type="simple" id="oo_1210797.jpg"><uri content-type="original_file" xlink:type="simple">https://binary.pensoft.net/fig/1210797</uri></graphic></fig><p>Crown with anterior margin rounded and convex; crown surface flat except for lateral area of ocellus concave; ocellus located at imaginary line between anterior eye angles and tip of lateral clypeal suture; each ocellus further from other one than to adjacent eye; pronotum equal wide to head, anterior margin cambered, posterior margin slightly concave medially, lateral margins convergent anteriorly; scutellum with transverse depression slightly arcuate; face with frontoclypeus flat medially, muscle impressions distinct, clypeal sulcus slightly fuzzy medially; forewings with apical membranous area distinct and four apical cells, base of second cells more proximal than third cells transversely.</p><fig id="F2" position="float" orientation="portrait"><object-id xmlns:xlink="http://www.w3.org/1999/xlink" content-type="doi" xlink:type="simple">10.3897/zookeys.1221.129125.figure2</object-id><object-id xmlns:xlink="http://www.w3.org/1999/xlink" content-type="arpha" xlink:type="simple">A698FA40-F1E4-5EBE-B8EA-334CB161E471</object-id><label>Figure 2.</label><caption><p>Male genitalia of <italic><tp:taxon-name><tp:taxon-name-part taxon-name-part-type="genus" reg="Atkinsoniella">Atkinsoniella</tp:taxon-name-part><tp:taxon-name-part taxon-name-part-type="species" reg="chongqingana">chongqingana</tp:taxon-name-part></tp:taxon-name></italic> Jiang &amp; Yang, sp. nov. <bold>A</bold> style <bold>B</bold> aedeagus and paraphysis, ventral view <bold>C</bold> pygofer process <bold>D</bold> aedeagus and paraphysis, lateral view <bold>E</bold> pygofer, lateral view <bold>F</bold> subgenital plate, ventral view. Scale bars: 200 μm.</p></caption><graphic xmlns:xlink="http://www.w3.org/1999/xlink" xlink:href="zookeys-1221-449_article-129125__-g002.jpg" position="float" orientation="portrait" xlink:type="simple" id="oo_1210798.jpg"><uri content-type="original_file" xlink:type="simple">https://binary.pensoft.net/fig/1210798</uri></graphic></fig><p>Male pygofer broadly short, tip arcuately convex and bent dorsally, posterior 1/2 and median of dorsal margin with macrosetae; pygofer process with short microsetae at base, and arcuately extending dorsolateral posteriorly of pygofer, posterior portion with lamellar membranous structures, tip acute; subgenital plate broad at base, posterior 1/2 narrow and bent dorsally, with one uniseriate row of macrosetae obliquely, lateral margin and apical 1/2 with long and short microsetae; aedeagus stout, with posterior 1/2 relatively narrow and warped dorsally, tip rounded, ventral margin articulate with paraphysis at basal 1/4 and 1/2; paraphysis basal 1/2 stipiform, posterior 1/2 gradually widened, tip narrowed into cusp and dorsally curved, articulating with aedeagus apically; connective V-shaped; style broad and short, with tip acute and bent.</p></tp:treatment-sec><tp:treatment-sec sec-type="distribution" id="SECID0EBKAE"><title>Distribution.</title><p>China (Chongqing).</p></tp:treatment-sec><tp:treatment-sec sec-type="etymology" id="SECID0EGKAE"><title>Etymology.</title><p>The name of the new species is derived from Chongqing where the type specimens were collected.</p></tp:treatment-sec><tp:treatment-sec sec-type="remarks" id="SECID0ELKAE"><title>Remarks.</title><p>This species is similar to <italic><tp:taxon-name><tp:taxon-name-part taxon-name-part-type="genus" reg="Atkinsoniella">A.</tp:taxon-name-part><tp:taxon-name-part taxon-name-part-type="species" reg="nigrominiatula">nigrominiatula</tp:taxon-name-part></tp:taxon-name></italic> (Jacobi, 1944), <italic><tp:taxon-name><tp:taxon-name-part taxon-name-part-type="genus" reg="Atkinsoniella">A.</tp:taxon-name-part><tp:taxon-name-part taxon-name-part-type="species" reg="latior">latior</tp:taxon-name-part></tp:taxon-name></italic> Young, 1986, <italic><tp:taxon-name><tp:taxon-name-part taxon-name-part-type="genus" reg="Atkinsoniella">A.</tp:taxon-name-part><tp:taxon-name-part taxon-name-part-type="species" reg="limba">limba</tp:taxon-name-part></tp:taxon-name></italic> Kuoh, 1991, <italic><tp:taxon-name><tp:taxon-name-part taxon-name-part-type="genus" reg="Atkinsoniella">A.</tp:taxon-name-part><tp:taxon-name-part taxon-name-part-type="species" reg="dormana">dormana</tp:taxon-name-part></tp:taxon-name></italic> Li, 1992, <italic><tp:taxon-name><tp:taxon-name-part taxon-name-part-type="genus" reg="Atkinsoniella">A.</tp:taxon-name-part><tp:taxon-name-part taxon-name-part-type="species" reg="divaricata">divaricata</tp:taxon-name-part></tp:taxon-name></italic> Yang, Meng &amp; Li, 2017, <italic><tp:taxon-name><tp:taxon-name-part taxon-name-part-type="genus" reg="Atkinsoniella">A.</tp:taxon-name-part><tp:taxon-name-part taxon-name-part-type="species" reg="peaka">peaka</tp:taxon-name-part></tp:taxon-name></italic> Yang, Meng &amp; Li, 2017, and <italic><tp:taxon-name><tp:taxon-name-part taxon-name-part-type="genus" reg="Atkinsoniella">A.</tp:taxon-name-part><tp:taxon-name-part taxon-name-part-type="species" reg="zizhongi">zizhongi</tp:taxon-name-part></tp:taxon-name></italic> Jiang &amp; Yang, 2022 in appearance, but can be easily differentiated from these species by the following characteristics: pygofer process extending dorsolateral posteriorly of the pygofer, and its posterior portion having lamellar membranous structures; the aedeagus has its posterior 1/2 warped dorsally, and the ventral margin is articulated with the paraphysis at basal 1/4 and 1/2.</p></tp:treatment-sec></tp:taxon-treatment>
