# Supplementary material for: ﻿Three new species of Atkinsoniella (Hemiptera, Cicadellidae, Cicadellinae) from southwestern China
Source: Zookeys. 2024 Dec 31;1221:449–69. doi: 10.3897/zookeys.1221.129125 (PMC11707521; doi:10.3897/zookeys.1221.129125)
Supplement: XML Treatment for Atkinsoniella likuni [file zookeys.1221.129125-treatment3.xml]

<!DOCTYPE tp:taxon-treatment
  PUBLIC "-//TaxonX//DTD Taxonomic Treatment Publishing DTD v0 20100105//EN" "tax-treatment-NSO.dtd">
<tp:taxon-treatment xmlns:tp="http://www.plazi.org/taxpub"><tp:treatment-meta><kwd-group><label>Taxon classification</label><kwd>
              <named-content content-type="kingdom">Animalia</named-content>
            </kwd><kwd>
              <named-content content-type="order">Hemiptera</named-content>
            </kwd><kwd>
              <named-content content-type="family">Cicadellidae</named-content>
            </kwd></kwd-group><mixed-citation publication-type="journal"><person-group><name><surname>Jiang</surname><given-names>Yan</given-names></name><name><surname>Yu</surname><given-names>Xiao-Fei</given-names></name><name><surname>Yang</surname><given-names>Mao-Fa</given-names></name></person-group><article-title>﻿Three new species of <italic><tp:taxon-name><tp:taxon-name-part taxon-name-part-type="genus" reg="Atkinsoniella">Atkinsoniella</tp:taxon-name-part></tp:taxon-name></italic> (<tp:taxon-name><tp:taxon-name-part taxon-name-part-type="order">Hemiptera</tp:taxon-name-part></tp:taxon-name>, <tp:taxon-name><tp:taxon-name-part taxon-name-part-type="family">Cicadellidae</tp:taxon-name-part></tp:taxon-name>, <tp:taxon-name><tp:taxon-name-part taxon-name-part-type="subfamily">Cicadellinae</tp:taxon-name-part></tp:taxon-name>) from southwestern China</article-title><source>Zookeys</source><day>31</day><month>12</month><year>2024</year><volume>1221</volume><fpage>449</fpage><lpage>469</lpage><pub-id pub-id-type="doi">10.3897/zookeys.1221.129125</pub-id></mixed-citation></tp:treatment-meta><tp:nomenclature><label>﻿</label><tp:taxon-name>
            <object-id xmlns:xlink="http://www.w3.org/1999/xlink" content-type="arpha" xlink:type="simple">C2AD7E06-B77C-5681-9E05-913509095B02</object-id>
            <tp:taxon-name-part taxon-name-part-type="genus" reg="Atkinsoniella">Atkinsoniella</tp:taxon-name-part>
            <tp:taxon-name-part taxon-name-part-type="species" reg="likuni">likuni</tp:taxon-name-part>
            <object-id xmlns:xlink="http://www.w3.org/1999/xlink" content-type="zoobank" xlink:type="simple">https://zoobank.org/70C0BBCC-7E32-4CBF-B33E-A461F4BACAC0</object-id>
          </tp:taxon-name><tp:taxon-authority>Jiang &amp; Yang</tp:taxon-authority><tp:taxon-status xmlns:xlink="http://www.w3.org/1999/xlink" xlink:type="simple">sp. nov.</tp:taxon-status><xref ref-type="fig" rid="F3">Figs 3A–D</xref><xref ref-type="fig" rid="F4">, 4A–F</xref></tp:nomenclature><tp:treatment-sec sec-type="material" id="SECID0EQOAE"><title>Material examined.</title><p><bold><italic>Holotype</italic></bold>: • ♂, Wulipo National Nature Reserve, Chongqing Municipality, China, 781 m, 21 July 2021, coll. Li-Kun Zhong. <bold><italic>Paratypes</italic></bold>: • 7 ♂♂ (light trapped)2 ♂♂, Wulipo National Nature Reserve, Chongqing Municipality, China, 781–1348 m, 18–24 July 2021, coll. Li-Kun Zhong.</p></tp:treatment-sec><tp:treatment-sec sec-type="description" id="SECID0E5OAE"><title>Description.</title><p>Length of male 6.6–6.8 mm. The appearance is similar to <italic><tp:taxon-name><tp:taxon-name-part taxon-name-part-type="genus" reg="Atkinsoniella">Atkinsoniella</tp:taxon-name-part><tp:taxon-name-part taxon-name-part-type="species" reg="chongqingana">chongqingana</tp:taxon-name-part></tp:taxon-name></italic> Jiang &amp; Yang, sp. nov. Male pygofer broadly short, tip rounded and warped dorsally, median of dorsal margin and posterior 1/2 with long macrosetae; pygofer process slender and short, arising basiventrally and extending along ventral margin of pygofer, slightly curved dorsally and not as far posteriorly as pygofer apex, median lamellar broadened with membranous structure, apical 1/3 thin strip-shaped; subgenital plates basal 3/5 area broad, apical 2/5 narrow and bent dorsally, with one row of macrosetae uniseriate obliquely, long and short dense microsetae at outer lateral area of macrosetae; aedeagus slender and straight, with tip slightly bent dorsally, subbase concave at ventral margin, ventral margin articulating with dorsal margin of paraphysis medially and basally; paraphysis slender and straight, tip dilated, apex sharp teeth shaped and bent dorsally, articulating apically with aedeagus at apical 2/5 and median with aedeagus at base; connective Y-shaped; style broad at basal 2/3 and tapered at apical 1/3, apex acute and incurved.</p><fig id="F3" position="float" orientation="portrait"><object-id xmlns:xlink="http://www.w3.org/1999/xlink" content-type="doi" xlink:type="simple">10.3897/zookeys.1221.129125.figure3</object-id><object-id xmlns:xlink="http://www.w3.org/1999/xlink" content-type="arpha" xlink:type="simple">CB0F42CD-5086-5C51-8722-E6EA2A966EE2</object-id><label>Figure 3.</label><caption><p>External features of <italic><tp:taxon-name><tp:taxon-name-part taxon-name-part-type="genus" reg="Atkinsoniella">Atkinsoniella</tp:taxon-name-part><tp:taxon-name-part taxon-name-part-type="species" reg="likuni">likuni</tp:taxon-name-part></tp:taxon-name></italic> Jiang &amp; Yang, sp. nov., male holotype <bold>A</bold> habitus, dorsal view <bold>B</bold> habitus, lateral view <bold>C</bold> face, anterior view <bold>D</bold> head and pronotum, dorsal view. Scale bars: 1000 μm.</p></caption><graphic xmlns:xlink="http://www.w3.org/1999/xlink" xlink:href="zookeys-1221-449_article-129125__-g003.jpg" position="float" orientation="portrait" xlink:type="simple" id="oo_1210799.jpg"><uri content-type="original_file" xlink:type="simple">https://binary.pensoft.net/fig/1210799</uri></graphic></fig></tp:treatment-sec><tp:treatment-sec sec-type="distribution" id="SECID0EPQAE"><title>Distribution.</title><p>China (Chongqing).</p></tp:treatment-sec><tp:treatment-sec sec-type="etymology" id="SECID0EUQAE"><title>Etymology.</title><p>The new species is named after the first name of the collector Li-Kun Zhong.</p></tp:treatment-sec><tp:treatment-sec sec-type="remarks" id="SECID0EZQAE"><title>Remarks.</title><p>This species is similar to <italic><tp:taxon-name><tp:taxon-name-part taxon-name-part-type="genus" reg="Atkinsoniella">A.</tp:taxon-name-part><tp:taxon-name-part taxon-name-part-type="species" reg="nigrominiatula">nigrominiatula</tp:taxon-name-part></tp:taxon-name></italic> (Jacobi, 1944), <italic><tp:taxon-name><tp:taxon-name-part taxon-name-part-type="genus" reg="Atkinsoniella">A.</tp:taxon-name-part><tp:taxon-name-part taxon-name-part-type="species" reg="latior">latior</tp:taxon-name-part></tp:taxon-name></italic> Young, 1986, <italic><tp:taxon-name><tp:taxon-name-part taxon-name-part-type="genus" reg="Atkinsoniella">A.</tp:taxon-name-part><tp:taxon-name-part taxon-name-part-type="species" reg="limba">limba</tp:taxon-name-part></tp:taxon-name></italic> Kuoh, 1991, <italic><tp:taxon-name><tp:taxon-name-part taxon-name-part-type="genus" reg="Atkinsoniella">A.</tp:taxon-name-part><tp:taxon-name-part taxon-name-part-type="species" reg="dormana">dormana</tp:taxon-name-part></tp:taxon-name></italic> Li, 1992, <italic><tp:taxon-name><tp:taxon-name-part taxon-name-part-type="genus" reg="Atkinsoniella">A.</tp:taxon-name-part><tp:taxon-name-part taxon-name-part-type="species" reg="divaricata">divaricata</tp:taxon-name-part></tp:taxon-name></italic> Yang, Meng &amp; Li, 2017, <italic><tp:taxon-name><tp:taxon-name-part taxon-name-part-type="genus" reg="Atkinsoniella">A.</tp:taxon-name-part><tp:taxon-name-part taxon-name-part-type="species" reg="peaka">peaka</tp:taxon-name-part></tp:taxon-name></italic> Yang, Meng &amp; Li, 2017, <italic><tp:taxon-name><tp:taxon-name-part taxon-name-part-type="genus" reg="Atkinsoniella">A.</tp:taxon-name-part><tp:taxon-name-part taxon-name-part-type="species" reg="zizhongi">zizhongi</tp:taxon-name-part></tp:taxon-name></italic> Jiang &amp; Yang, 2022, and <italic><tp:taxon-name><tp:taxon-name-part taxon-name-part-type="genus" reg="Atkinsoniella">A.</tp:taxon-name-part><tp:taxon-name-part taxon-name-part-type="species" reg="chongqingana">chongqingana</tp:taxon-name-part></tp:taxon-name></italic> Jiang &amp; Yang, sp. nov. in appearance, but it can be distinguished from these species by the following characteristics: (1) pygofer process smaller and not extending beyond the posterior margin of the pygofer, the median lamella is broadened with a membranous structure; (2) the aedeagus is slender and straight, its base articulating with the median of paraphysis; (3) the articulation of the aedeagus and paraphysis is located in the apical 2/5 of the aedeagus.</p><fig id="F4" position="float" orientation="portrait"><object-id xmlns:xlink="http://www.w3.org/1999/xlink" content-type="doi" xlink:type="simple">10.3897/zookeys.1221.129125.figure4</object-id><object-id xmlns:xlink="http://www.w3.org/1999/xlink" content-type="arpha" xlink:type="simple">14378BF6-8615-5230-94FD-0ADD3AEF0A27</object-id><label>Figure 4.</label><caption><p>Male genitalia of <italic><tp:taxon-name><tp:taxon-name-part taxon-name-part-type="genus" reg="Atkinsoniella">Atkinsoniella</tp:taxon-name-part><tp:taxon-name-part taxon-name-part-type="species" reg="likuni">likuni</tp:taxon-name-part></tp:taxon-name></italic> Jiang &amp; Yang, sp. nov. <bold>A</bold> style <bold>B</bold> aedeagus and paraphysis, lateral view <bold>C</bold> subgenital plate, ventral view <bold>D</bold> pygofer, lateral view <bold>E</bold> aedeagus and paraphysis, ventral view <bold>F</bold> pygofer process. Scale bars: 200 μm.</p></caption><graphic xmlns:xlink="http://www.w3.org/1999/xlink" xlink:href="zookeys-1221-449_article-129125__-g004.jpg" position="float" orientation="portrait" xlink:type="simple" id="oo_1210800.jpg"><uri content-type="original_file" xlink:type="simple">https://binary.pensoft.net/fig/1210800</uri></graphic></fig></tp:treatment-sec></tp:taxon-treatment>
