# Supplementary material for: ﻿Three new species of Atkinsoniella (Hemiptera, Cicadellidae, Cicadellinae) from southwestern China
Source: Zookeys. 2024 Dec 31;1221:449–69. doi: 10.3897/zookeys.1221.129125 (PMC11707521; doi:10.3897/zookeys.1221.129125)
Supplement: XML Treatment for Atkinsoniella biostiolum [file zookeys.1221.129125-treatment4.xml]

<!DOCTYPE tp:taxon-treatment
  PUBLIC "-//TaxonX//DTD Taxonomic Treatment Publishing DTD v0 20100105//EN" "tax-treatment-NSO.dtd">
<tp:taxon-treatment xmlns:tp="http://www.plazi.org/taxpub"><tp:treatment-meta><kwd-group><label>Taxon classification</label><kwd>
              <named-content content-type="kingdom">Animalia</named-content>
            </kwd><kwd>
              <named-content content-type="order">Hemiptera</named-content>
            </kwd><kwd>
              <named-content content-type="family">Cicadellidae</named-content>
            </kwd></kwd-group><mixed-citation publication-type="journal"><person-group><name><surname>Jiang</surname><given-names>Yan</given-names></name><name><surname>Yu</surname><given-names>Xiao-Fei</given-names></name><name><surname>Yang</surname><given-names>Mao-Fa</given-names></name></person-group><article-title>﻿Three new species of <italic><tp:taxon-name><tp:taxon-name-part taxon-name-part-type="genus" reg="Atkinsoniella">Atkinsoniella</tp:taxon-name-part></tp:taxon-name></italic> (<tp:taxon-name><tp:taxon-name-part taxon-name-part-type="order">Hemiptera</tp:taxon-name-part></tp:taxon-name>, <tp:taxon-name><tp:taxon-name-part taxon-name-part-type="family">Cicadellidae</tp:taxon-name-part></tp:taxon-name>, <tp:taxon-name><tp:taxon-name-part taxon-name-part-type="subfamily">Cicadellinae</tp:taxon-name-part></tp:taxon-name>) from southwestern China</article-title><source>Zookeys</source><day>31</day><month>12</month><year>2024</year><volume>1221</volume><fpage>449</fpage><lpage>469</lpage><pub-id pub-id-type="doi">10.3897/zookeys.1221.129125</pub-id></mixed-citation></tp:treatment-meta><tp:nomenclature><label>﻿</label><tp:taxon-name>
            <object-id xmlns:xlink="http://www.w3.org/1999/xlink" content-type="arpha" xlink:type="simple">87AB0E32-DE7C-5F10-BA51-380665A0DE20</object-id>
            <tp:taxon-name-part taxon-name-part-type="genus" reg="Atkinsoniella">Atkinsoniella</tp:taxon-name-part>
            <tp:taxon-name-part taxon-name-part-type="species" reg="biostiolum">biostiolum</tp:taxon-name-part>
            <object-id xmlns:xlink="http://www.w3.org/1999/xlink" content-type="zoobank" xlink:type="simple">https://zoobank.org/4CA025A0-8798-4419-BD1D-57543DDB5D10</object-id>
          </tp:taxon-name><tp:taxon-authority>Jiang &amp; Yang</tp:taxon-authority><tp:taxon-status xmlns:xlink="http://www.w3.org/1999/xlink" xlink:type="simple">sp. nov.</tp:taxon-status><xref ref-type="fig" rid="F5">Figs 5A–E</xref><xref ref-type="fig" rid="F6">, 6A–E</xref><xref ref-type="fig" rid="F7">, 7A–E</xref></tp:nomenclature><tp:treatment-sec sec-type="material" id="SECID0ERWAE"><title>Material examined.</title><p><bold><italic>Holotype</italic></bold>: • ♂, Nongdao Town, Ruili City, Yunnan Province, China, 755 m, 4 August 2020, coll. Xian-Yi Wang. <bold><italic>Paratypes</italic></bold>: • 1 ♂, the same data as holotype; 1 ♂ 4 ♀♀, Daweishan national forest park, Pingbian County, Honghe Hani and Yi Autonomous Prefecture, Yunnan Province, China, 1158 m, 5 June 2019, coll. Tie-Long Xu.</p></tp:treatment-sec><tp:treatment-sec sec-type="description" id="SECID0E6WAE"><title>Description.</title><p>Length, male 5.3–5.4 mm, female 5.6–5.9 mm. Crown orange, posterior 1/2 with trapezoidal and yellow-white area medially, and one small drop-shaped black spot in center between ocellus, basal margin with triangular black spot medially and small triangular black brown spot below each ocellus, and coronal suture black with median discontinuous; eyes orange-black to black brown; ocelli grayish with black border distinctly; pronotum orange, with posterior 1/2 black, triangular orange macular area, concave medially, in center of black area, and one orange spot at each basal area laterally. Scutellum with three triangular black spots at basal margin and apical corner dark brown, lateral margin and transverse depression black, two small black spots above transverse depression; forewings green with yellow veins, clavus bordered with orange stripes laterally and connected with orange spots laterally on pronotum, apical membranous area black-brown; face with frontoclypeus and anteclypeus orange-yellow, muscle impressions and remaining areas dark brown, with one black spot above basal margin of antennal ledge; thorax pale yellow in ventral view, with two large black spots, legs yellow-white to gray-white, forelegs with femur and tibia orange-red, tarsus and pretarsus black-brown; abdomen yellow.</p><p>Crown with anterior margin rounded and convex; coronal suture distinct and equal to median length of crown; ocelli located slightly in front of imaginary line between anterior eye angles and tip of lateral clypeal suture, distance between ocellus equal to adjacent eye; pronotum wider than head, anterior margin rounded and convex, posterior margin with median concavity angular; scutellum with medial transverse depression slightly arcuate; forewings with distinct apical membranous area, base of second cells more proximal than third cells transversely; face with frontoclypeus flat medially, muscle impressions and clypeal sulcus blurred medially; males with one ostiole in center of base of each subgenital plate (marked by red circles in Fig. <xref ref-type="fig" rid="F5">5E</xref>).</p><fig id="F5" position="float" orientation="portrait"><object-id xmlns:xlink="http://www.w3.org/1999/xlink" content-type="doi" xlink:type="simple">10.3897/zookeys.1221.129125.figure5</object-id><object-id xmlns:xlink="http://www.w3.org/1999/xlink" content-type="arpha" xlink:type="simple">553AD679-3A25-5BE4-AF96-21D6608E52D7</object-id><label>Figure 5.</label><caption><p>External features of <italic><tp:taxon-name><tp:taxon-name-part taxon-name-part-type="genus" reg="Atkinsoniella">Atkinsoniella</tp:taxon-name-part><tp:taxon-name-part taxon-name-part-type="species" reg="biostiolum">biostiolum</tp:taxon-name-part></tp:taxon-name></italic> Jiang &amp; Yang, sp. nov., male holotype <bold>A</bold> habitus, dorsal view <bold>B</bold> habitus, lateral view <bold>C</bold> face, anterior view <bold>D</bold> head and pronotum, dorsal view <bold>E</bold> apical portion of abdomen, ventral view (red circles indicates ostioles). Scale bars: 1000 μm.</p></caption><graphic xmlns:xlink="http://www.w3.org/1999/xlink" xlink:href="zookeys-1221-449_article-129125__-g005.jpg" position="float" orientation="portrait" xlink:type="simple" id="oo_1210801.jpg"><uri content-type="original_file" xlink:type="simple">https://binary.pensoft.net/fig/1210801</uri></graphic></fig><p>Male pygofer broad, short, apex truncated, median of dorsal margin and posterior 1/2 with long macrosetae; pygofer process slender, arising basiventrally and extending along ventral margin of pygofer, slightly curved dorsally and just beyond pygofer apex posteriorly, median lamellar area broadened with membranous structure, apical 1/3 thin strip-shaped; subgenital plates with basal 3/5 broad, apical 2/5 narrow and bent dorsally, with one row of macrosetae uniseriate obliquely, long and short dense microsetae at outer lateral area of macrosetae; aedeagus warped medially and 8-shaped in lateral view, ventral margin articulating with dorsal margin of paraphysis medially; paraphysis slender and straight, tip dilated, apex teeth sharp and bent dorsally, articulating apically with aedeagus at apical 1/2; connective Y-shaped; style broad at basal 2/3 and tapered at apical 1/3, apex acute and incurved.</p><fig id="F6" position="float" orientation="portrait"><object-id xmlns:xlink="http://www.w3.org/1999/xlink" content-type="doi" xlink:type="simple">10.3897/zookeys.1221.129125.figure6</object-id><object-id xmlns:xlink="http://www.w3.org/1999/xlink" content-type="arpha" xlink:type="simple">5F1FA791-BF5C-5A0B-9396-187DB0F7BD17</object-id><label>Figure 6.</label><caption><p>Male genitalia of <italic><tp:taxon-name><tp:taxon-name-part taxon-name-part-type="genus" reg="Atkinsoniella">Atkinsoniella</tp:taxon-name-part><tp:taxon-name-part taxon-name-part-type="species" reg="biostiolum">biostiolum</tp:taxon-name-part></tp:taxon-name></italic> Jiang &amp; Yang, sp. nov. <bold>A</bold> style <bold>B</bold> aedeagus and paraphysis, ventral view <bold>C</bold> subgenital plate, ventral view <bold>D</bold> pygofer, lateral view <bold>E</bold> aedeagus and paraphysis, lateral view. Scale bars: 200 μm.</p></caption><graphic xmlns:xlink="http://www.w3.org/1999/xlink" xlink:href="zookeys-1221-449_article-129125__-g006.jpg" position="float" orientation="portrait" xlink:type="simple" id="oo_1210802.jpg"><uri content-type="original_file" xlink:type="simple">https://binary.pensoft.net/fig/1210802</uri></graphic></fig><p>Female abdominal sternite VII, shorter than wide, posterior margin with median concavity; pygofer, in lateral view, produced posteriorly, posterior margin narrowly rounded with macrosetae at posterior portion and ventral margin; first valvifer longer than wide; first valvula apex acute, dorsal area with sculptured striae extending from basal portion of blade to apex; second valvula ventral preapical margin protruding, posterior portion arrow-shaped, blade with ~ 11 continuous large triangular teeth on expanded subapical portion and smaller teeth apically, all large teeth as well as ventral and dorsal margin of apical blade with denticles, ducts distributed in area of third teeth to apex of blade; third valvula basal 1/2 narrow and posterior 1/2 distinctly expanded, apex obtuse, and tiny setae distributed on apical portion and posterior 1/3 ventral margin of blade.</p><fig id="F7" position="float" orientation="portrait"><object-id xmlns:xlink="http://www.w3.org/1999/xlink" content-type="doi" xlink:type="simple">10.3897/zookeys.1221.129125.figure7</object-id><object-id xmlns:xlink="http://www.w3.org/1999/xlink" content-type="arpha" xlink:type="simple">847504CA-5802-51C1-B578-B4C0F0D3E0EB</object-id><label>Figure 7.</label><caption><p>Female genitalia of <italic><tp:taxon-name><tp:taxon-name-part taxon-name-part-type="genus" reg="Atkinsoniella">Atkinsoniella</tp:taxon-name-part><tp:taxon-name-part taxon-name-part-type="species" reg="biostiolum">biostiolum</tp:taxon-name-part></tp:taxon-name></italic> Jiang &amp; Yang, sp. nov. <bold>A</bold> apical portion of abdomen, ventral view <bold>B</bold> apical portion of abdomen, lateral view <bold>C</bold> first valvifer and first valvula, lateral view <bold>D</bold> second valvula, lateral view <bold>E</bold> second valvifer and gonoplac, lateral view. Scale bars: 1000 μm (<bold>A, B</bold>), 200 μm (<bold>C, D, E</bold>).</p></caption><graphic xmlns:xlink="http://www.w3.org/1999/xlink" xlink:href="zookeys-1221-449_article-129125__-g007.jpg" position="float" orientation="portrait" xlink:type="simple" id="oo_1210803.jpg"><uri content-type="original_file" xlink:type="simple">https://binary.pensoft.net/fig/1210803</uri></graphic></fig></tp:treatment-sec><tp:treatment-sec sec-type="distribution" id="SECID0EW1AE"><title>Distribution.</title><p>China (Yunnan).</p></tp:treatment-sec><tp:treatment-sec sec-type="etymology" id="SECID0E21AE"><title>Etymology.</title><p>The new species is named after the ostiole in the base of each subgenital plate.</p></tp:treatment-sec><tp:treatment-sec sec-type="remarks" id="SECID0EA2AE"><title>Remarks.</title><p>This species can be easily differentiated from other <italic><tp:taxon-name><tp:taxon-name-part taxon-name-part-type="genus" reg="Atkinsoniella">Atkinsoniella</tp:taxon-name-part></tp:taxon-name></italic> species by its color, markings, characteristics of the aedeagus, especially subgenital plates with ostioles, which is the first reported characteristics in subfamily <tp:taxon-name><tp:taxon-name-part taxon-name-part-type="subfamily">Cicadellinae</tp:taxon-name-part></tp:taxon-name>.</p></tp:treatment-sec></tp:taxon-treatment>
